# Supplementary material for: Effect of Dealcoholized Muscadine Wine on the Development of Spontaneous Colitis and Gut Microbiome in IL-10−/− Mice
Source: Nutrients. 2025 Jul 16;17(14):2327. doi: 10.3390/nu17142327 (PMC12298891; doi:10.3390/nu17142327)
Supplement: Supplementary file 1 [file nutrients-17-02327-s001.zip]

Archive with 1 entries (1 files):
- nutrients-3702932-supplementary.pdf
